# Supplementary material for: Identification of TAT as a Biomarker Involved in Cell Cycle and DNA Repair in Breast Cancer
Source: Biomolecules. 2024 Aug 30;14(9):1088. doi: 10.3390/biom14091088 (PMC11430390; doi:10.3390/biom14091088)
Supplement: Supplementary file 1 [file biomolecules-14-01088-s001.zip]

Archive with 46 entries (46 files):
- Actin of 1-2.tif
- Actin of 10.tif
- Actin of 11-12.tif
- Actin of 3.tif
- Actin of 4-6.tif
- Actin of 7.tif
- Actin of 8.tif
- Actin of 9.tif
- Actin of Fig 3E.pdf
- Actin-MCF7.tif
- Actin-MDA-MB-231.tif
- CDK4-MCF7.tif
- CDK4-MDA-MB-231.tif
- cyclinD1-MCF7.tif
- cyclinD1-MDA-MB-231.tif
- DNMT3A of 1-2.tif
- DNMT3A of 10.tif
- DNMT3A of 11.tif
- DNMT3A of 12.tif
- DNMT3A of 3.tif
- DNMT3A of 4.tif
- DNMT3A of 5-6.tif
- DNMT3A of 7.tif
- DNMT3A of 8.tif
- DNMT3A of 9.tif
- DNMT3A of Fig 3E.pdf
- DNMT3B of 1-3.tif
- DNMT3B of 10.tif
- DNMT3B of 11.tif
- DNMT3B of 12.tif
- DNMT3B of 4.tif
- DNMT3B of 5-6.tif
- DNMT3B of 7-8.tif
- DNMT3B of 9.tif
- DNMT3B of Fig 3E.pdf
- Fig 6C.pdf
- TAT of 1-3.tif
- TAT of 11.tif
- TAT of 12.tif
- TAT of 4-6.tif
- TAT of 7.tif
- TAT of 8.tif
- TAT of 9-10.tif
- TAT of Fig 3E.pdf
- a├H2Ax-MCF7.tif
- a├H2Ax-MDA-MB-231.tif
